# Supplementary material for: Transforming Cross-Linked Cyclic Dimers of KR-12 into Stable and Potent Antimicrobial Drug Leads
Source: Biomedicines. 2023 Feb 9;11(2):504. doi: 10.3390/biomedicines11020504 (PMC9953701; doi:10.3390/biomedicines11020504)
Supplement: Supplementary file 1 [file biomedicines-11-00504-s001.zip]

Archive with 1 entries (1 files):
- biomedicines-2182468-supplementary.pdf
